# Supplementary material for: Dairy Cows’ Udder Pathogens and Occurrence of Virulence Factors in Staphylococci
Source: Animals (Basel). 2022 Feb 14;12(4):470. doi: 10.3390/ani12040470 (PMC8868196; doi:10.3390/ani12040470)
Supplement: Supplementary file 1 [file animals-12-00470-s001.zip]

Archive with 1 entries (1 files):
- animals-1468204-supplementary.pdf
